# Supplementary material for: Removing unwanted variation between samples in Hi-C experiments
Source: Brief Bioinform. 2024 May 6;25(3):bbae217. doi: 10.1093/bib/bbae217 (PMC11074651; doi:10.1093/bib/bbae217)
Supplement: supplementary_bbae217 [file supplementary_bbae217.zip]

Archive with 1 entries (1 files):
- supplementary_bbae217.tex
