# Supplementary material for: Removing unwanted variation between samples in Hi-C experiments
Source: Brief Bioinform. 2024 May 6;25(3):bbae217. doi: 10.1093/bib/bbae217 (PMC11074651; doi:10.1093/bib/bbae217)
Supplement: supplementary_bbae217 [file supplementary_bbae217.zip › supplementary_bbae217.tex]

\documentclass[10pt,pdftex,twocolumn]{article}
\usepackage{hansenpreprint2}
\usepackage{booktabs}
\usepackage{framed}
\usepackage{multirow}
\usepackage{stfloats}
\usepackage{doi}
\usepackage[activate={true,nocompatibility},final,tracking=true,kerning=true,spacing=true,factor=1100,stretch=10,shrink=10]{microtype}
\microtypecontext{spacing=nonfrench}
\usepackage{fancyhdr}
%\usepackage{svg}
\pagestyle{fancy}
\fancyhf{}
\renewcommand{\headrulewidth}{0pt}
\rfoot{Fletez-Brant et al.\hspace{7pt}$\mid$\hspace{7pt}2020\hspace{7pt}$\mid$\hspace{7pt}bio\textcolor{red}{R}$\chi$iv\hspace{7pt}$\mid$\hspace{7pt} Page \thepage}
\setlength{\dbltextfloatsep}{7pt plus 2pt minus 2pt}
\setlength{\parskip}{0pt}
\renewcommand\textfraction{.05}
\setcounter{topnumber}{8}
\setcounter{bottomnumber}{8}
\setcounter{totalnumber}{8}
\addbibresource{bnbc.bib}

\begin{document}

\section*{Supplementary information}

\begin{figure*}[!t]
    \centering
    \begin{framed}
    %\includegraphics{}
    %\subfloat{\includegraphics[width=.4\textwidth]{bioRxiv/figures_public/raw_r2s_over_distance.pdf}}%
    %\subfloat{\includegraphics[width=.4\textwidth]{bioRxiv/figures_public/hicn_r2s_over_distance.pdf}}%
    \includegraphics[width=0.75\textwidth]{figures/tads_ice_oe_bnbc.png}\\   
    \caption{\textbf{ICE-OE and BNBC identify reproducible TADs}. For each possible pair of chr14 contact matrices processed by either BNBC or ICE-OE, we evaluated the sharing of TADs using TADCompare(\citep{tadcompare}; see Methods). Top: fraction of agreeing TADs for data normalized by BNBC (a) or ICE-OE (b). An average of 80\% of TAD calls are found to agree over all pairwise combinations when processed by ICE-OE, while 70\% of TAD calls agree under BNBC. Bottom: As in top row, but measuring the fraction of TADs described as 'complex'. 15\% of TAD calls were found to be 'complex' across all pairwise comparisons using ICE-OE (d), while for BNBC 27\% of TAD calls were labeled 'complex' (c).}
    \label{fig:r2norm_mHC}
    \end{framed}
\end{figure*}

\begin{figure*}[!t]
    \centering
    \begin{framed}
        \includegraphics{figures/frobenius_null_distributions.pdf}
        \caption{\textbf{BNBC preserves important features of the original data.} Each panel represents one sample from Table 1-2. For each sample, we compute the Frobenius norm of the difference between one contact matrix before and after correction by BNBC (red line), and an empirical null distribution obtained by reshuffling one contact matrix (see Methods). For all samples the difference before and after is smaller than what is attributable to chance. See Fig S\ref{fig:frobenius_null_distribution} for an enlarged example of the null distribution.}
        \label{fig:frobenius_norms}
    \end{framed}
\end{figure*}

\begin{figure*}[!t]
    \centering
    \begin{framed}
        \includegraphics[width=.25\textwidth]{figures/frobenius_null_exemplar.pdf}
        \caption{\textbf{Exemplar null Frobenius norm distribution.} A close up of the topleft panel in Fig S\ref{fig:frobenius_norms}, specifically the empirical null distribution.}
        \label{fig:frobenius_null_distribution}
    \end{framed}
\end{figure*}

\begin{figure*}[!t]
    \centering
    \begin{framed}
        \includegraphics[width=.4\textwidth]{figures/bnbc_r2s_over_distance_ns.pdf}
        \includegraphics[width=.4\textwidth]{figures/cors_over_distance_bnbc_ns_3batch_1.pdf}
        \caption{\textbf{BNBC without smoothing exhibits high variability in batch effect correction.} Although the effect of batch has largely been removed, there is variability in the degree of correction as a function of distance when smoothing is not employed as a preprocessing step.}
        \label{fig:bnbc_no_smoothing}
    \end{framed}
\end{figure*}

\begin{figure*}[!t]
    \centering
    \begin{framed}
        \includegraphics[width=.4\textwidth]{figures/ld_21_hits_pur_yri_chb_LD_Matrix.jpeg}
        \caption{\textbf{QTL hits are concentrated in several LD blocks.} The QTLs identified on chr22 span the chromosome and tag multiple independent loci. Red colors: LD $R^2$. Blue colors: LD D'}
        \label{fig:ld_block}
    \end{framed}
\end{figure*}

\begin{figure*}[!t]
    \centering
    \begin{framed}
        \includegraphics[width=.4\textwidth]{figures/gm19238_mhc_rep1_contact_matrix_loops.png}
        \caption{\textbf{Location of contact matrix loops identified using multiHiCcompare.} The loops (black squares) identified by Mustache using chr14 data processed by multiHiCcompare are dispersed along the chromosome. See also Table S\ref{tab:mhc_loops}.}
        \label{fig:mhc_loops}
    \end{framed}
\end{figure*}

\begin{table*}[bt]
    \centering
    \begin{tabular}{llll}
    \toprule
         Sample & Batch & Replicate & Correlation \\
    \midrule
        GM19238 & 9/26/14 & 1 & 0.661 \\
        GM12938 & 9/26/14 & 2 & 0.661 \\
        GM19239 & 9/26/14 & 2 & 0.64 \\
        HG00512 & 3/4/15 & 1 & 0.664 \\
        HG50012 & 5/28/15 & 2 & 0.637 \\
        HG50013 & 3/4/15 & 1 & 0.66 \\
        HG50013 & 5/28/15 & 2 & 0.645 \\
        HG50014 & 3/4/15 & 1 & 0.659 \\
        HG50014 & 5/28/15 & 2 & 0.639 \\
        HG500731 & 3/4/15 & 1 & 0.658 \\
        HG500731 & 5/28/15 & 2 & 0.642 \\
        HG500732 & 3/4/15 & 1 & 0.67 \\
        HG500732 & 5/28/15 & 2 & 0.65 \\
        HG500733 & 3/4/15 & 1 & 0.672 \\
        HG500733 & 5/28/15 & 2 & 0.648 \\
    \bottomrule 
    \end{tabular}
    \caption{\textbf{BNBC and multiHiCcompare contact matrices are correlated.} Pearson correlations for contract matrices from chr14 normalized by multiHiCcompre or BNBC. All correlations on vectorized upper triangles of the contact matrices.}
    \label{tab:bnbc_mch_correlations}
\end{table*}

\begin{table*}[bt]
    \centering
    \begin{tabular}{lllllll}
    \toprule
        BIN1 CHR & BIN1 START & BIN1 END & BIN2 CHR & BIN2 START & BIN2 END & FDR \\
    \midrule
        14 & 22920000 & 22960000 & 14 & 23400000 & 23440000 & 0.04116169706 \\
        14 & 31960000 & 32000000 & 14 & 33000000 & 33040000 & 0.04116169706 \\
        14 & 33080000 & 33120000 & 14 & 34240000 & 34280000 & 0.04486650197 \\
        14 & 34280000 & 34320000 & 14 & 34640000 & 34680000 & 0.04486650197 \\
        14 & 35560000 & 35600000 & 14 & 36160000 & 36200000& 0.04116169706 \\
        14 & 45360000 & 45400000 & 14 & 45680000 & 45720000 & 0.04486650197 \\
        14 & 53880000 & 53920000 & 14 & 54760000 & 54800000 & 0.04486650197 \\
        14 & 59560000 & 59600000 & 14 & 59880000 & 59920000 & 0.04486650197 \\
        14 & 68400000 & 68440000 & 14 & 69200000 & 69240000 & 0.04571111137 \\
        14 & 68720000 & 68760000 & 14 & 69200000 & 69240000 & 0.04116169706 \\
        14 & 72920000 & 72960000 & 14 & 73360000 & 73400000 & 0.04116169706 \\  
        14 & 89440000 & 89480000 & 14 & 90240000 & 90280000 & 0.04731403714 \\
        14 & 93640000 & 93680000 & 14 & 94000000 & 94040000 & 0.04731403714 \\
    \bottomrule 
    \end{tabular}
    \caption{\textbf{multiHiCcompare-derived loop locations.} All coordinates are on GRCh19.}
    \label{tab:mhc_loops}
\end{table*}

\begin{table*}
    \centering
    \begin{tabular}{llllllll}
    \toprule
    SNP ID & CHR & BIN1 START & BIN1 END & BIN2 START & BIN2 END & Beta & P-value\\
    \midrule
    rs5762233 &chr22 & 27920001& 27960000& 27480001& 27520000& -0.1273013& 3.065503e-07 \\
   rs1983660 & chr22 & 27920001& 27960000& 27480001& 27520000& -0.1195503 &4.810560e-07\\
   rs1983660 & chr22 & 27920001&  27960000 & 27560001 & 27600000 & -0.1186952 & 1.516179e-07\\
   rs1983659 & chr22 & 27920001& 27960000 & 27480001 & 27520000 & -0.1195503 & 4.810560e-07\\
   rs1983659 & chr22 & 27920001& 27960000 & 27560001 & 27600000 & -0.1186952 & 1.516179e-07\\
   rs5754783& chr22& 34360001& 34400000 & 33840001 & 33880000 & -0.1307629 & 2.304197e-07\\
   rs4263223& chr22& 47920001& 47960000 & 46920001 & 46960000 & -0.1574058 & 4.501252e-07\\
  rs10460765& chr22& 47920001&  47960000 & 46920001 & 46960000 & -0.1574058 & 4.501252e-07\\
   rs1040580& chr22& 47920001 & 47960000 & 46920001 & 46960000 & -0.1574058 & 4.501252e-07\\
  rs1040581& chr22& 47920001 & 47960000 & 46920001 & 46960000 & -0.1574058 & 4.501252e-07\\
  rs5767801& chr22&  47920001 & 47960000 & 46920001 & 46960000 & -0.1574058 & 4.501252e-07\\
  rs5747073& chr22& 18640001 & 18680000 & 17840001 & 17880000 & -0.0584274 & 5.892703e-07\\
 rs62238992& chr22& 19040001 & 19080000 & 18520001 & 18560000 &   0.1563825 & 3.712202e-07\\
 rs62238992& chr22& 19080001 & 19120000 & 18520001 & 18560000 &   0.1494527 & 6.279277e-07\\
 rs62238993& chr22& 19040001 & 19080000 & 18520001 & 18560000 & 0.1563825 & 3.712202e-07\\
 rs62238993& chr22& 19080001 & 19120000 & 18520001 & 18560000 & 0.1494527 & 6.279277e-07\\
 rs56331774& chr22& 19040001 & 19080000 & 18520001 & 18560000 &   0.1563825 & 3.712202e-07\\
 rs56331774& chr22& 19080001 & 19120000 & 18520001 & 18560000 &   0.1494527 & 6.279277e-07\\
 rs59502080& chr22& 19040001 & 19080000 & 18520001 & 18560000 & 0.1563825 & 3.712202e-07\\
 rs59502080& chr22& 19080001 & 19120000 & 18520001 & 18560000 & 0.1494527 & 6.279277e-07\\
  rs1992576& chr22& 19040001 & 19080000 & 18520001 & 18560000 & 0.1563825 & 3.712202e-07\\
  rs1992576& chr22& 19080001 & 19120000 & 18520001 & 18560000 & 0.1494527 & 6.279277e-07\\
   rs455818& chr22& 19040001 & 19080000 & 18520001 & 18560000 & 0.1563825 & 3.712202e-07\\
   rs455818& chr22& 19080001 & 19120000 & 18520001 & 18560000 & 0.1494527 & 6.279277e-07\\
  rs5754558& chr22& 34360001 & 34400000 & 33840001 & 33880000 & -0.1307629 & 2.304197e-07\\
  rs9616681& chr22& 50000001 & 50040000 & 49920001 & 49960000 & -0.1294080 & 5.375419e-08\\
  rs2071899& chr22& 50000001 & 50040000 & 49920001 & 49960000 & -0.1294080 & 5.375419e-08\\
  rs2071897& chr22& 50000001 & 50040000 & 49920001 & 49960000 & -0.1294080 & 5.375419e-08\\
   rs763124& chr22& 50000001 & 50040000 & 49920001 & 49960000 & -0.1294080 & 5.375419e-08\\
    \bottomrule
    \end{tabular}
    \caption{\textbf{QTLs found under BNBC.} All tests passing a p-value cutoff of 1e-6 are reported (this corresponds to an estimated FDR of 0.007 under Benjamini-Hochberg procedure). See also \ref{fig:ld_block} for the LD structure between these variants.}
    \label{tab:QTLS_p_1em6}
\end{table*}

\section*{Methods}

\subsubsection*{Data Generation}

\textbf{Hi-C experiments:} Lymphoblast Hi-C data analyzed were generated by the dilution Hi-C method using HindIII \citep{HiCassay} on 9 lymphoblastoid cell lines derived from the 1000 Genomes project (Table~\ref{tab:samples}). Data are publicly available through 1000 genomes \citep{1000genomesHiC} as well as through the 4D Nucleome data portal (\url{https://data.4dnucleome.org}; accessions 4DNESYUYFD6H, 4DNESVKLYDOH, 4DNESHGL976U, 4DNESJ1VX52C, 4DNESI2UKI7P, 4DNESTAPSPUC, 4DNES4GSP9S4, 4DNESJIYRA44, 4DNESE3ICNE1). Hi-C contact matrices were generated by tiling the genome into 40kb bins and counting the number of interactions between bins.  We refer to these as raw contact matrices.

\textbf{Hi-C read alignment and contact matrices:} Reads were aligned to hg19 reference genome using bwa-mem \citep{bwa-mem}. Read ends were aligned independently as paired-end model in BWA cannot handle the long insert size of Hi-C reads. Aligned reads were further filtered to keep only the 5’ alignment. Read pairs were then manually paired. Read pairs with low mapping quality (MAPQ<10) were discarded, and PCR duplicates were removed using Picard tools 1.131 \url{http://broadinstitute.github.io/picard}. To construct the contact matrices, Hi-C read pairs were assigned to predefined 40Kb genomic bins. Bins with low mapping quality ($<0.8$), low GC content ($<0.3$), and low fragment length ($<10\%$ of the bin size) were discarded.

%And the 1KG paper for PUR: http://www.nature.com/nature/journal/v491/n7422/full/nature11632.html
%YRI - https://catalog.coriell.org/0/Sections/Collections/NHGRI/1000Yoruba.aspx?PgId=728&coll=HG
%CHS - https://catalog.coriell.org/0/Sections/Collections/NHGRI/1000HanChiSo.aspx?PgId=663&coll=HG
%PUR - https://catalog.coriell.org/0/Sections/Collections/NHGRI/1000Pur.aspx?PgId=674&coll=HG

%Finally, here is evidence that cell line generation and handling has an impact on cellular phenotype:
%http://www.sciencedirect.com/science/article/pii/S0002929710005343 (see ASN vs YRI, and ASN vs DEN)
%https://www.nature.com/ng/journal/v39/n10/full/ng2142.html#B16 (see results paragraph 4)

\subsubsection*{Band Matrices}

To make comparisons across individuals, we form band matrices, which are matrices whose columns are all matrix band $i$ from each sample.  A matrix band is a collection of entries in a contact matrix between two loci at a fixed distance.  Formally, band $i$ is the collection of $j,k$ entries with $|j-k|+1=i$. 

\subsubsection*{Log counts per million transformation}

We use the logCPM (log counts per million) transformation previous described \citep{voom}. Specifically, for a contact matrix $\mathbb{X}$ we estimate library size $L$ by the sum of the upper triangular matrix of each of the chromosome specific contact matrices. This discards inter-chromosomal contacts as well as the diagonal of the contact matrix. The logCPM matrix $\mathbb{Y}$ is defined as
\begin{displaymath}
Y_{ij} = \log\left( \frac{X_{ij} + 0.5}{L + 1} 10^6 \right)
\end{displaymath}
where $X_{ij}$ refers to element $i,j$ from the contact matrix $\mathbb{X}$ and $L$ is the estimated library size for that matrix. For data normalized using HiCNorm both $\mathbb{X}$ and $L$ are not integers.

\subsubsection*{ICE}

For running ICE on the lymphoblastoid cell line data, we used an implementation of the algorithm as described in \citep{compartments}, with a tolerance of $10^{-3}$. We applied our implementation of ICE to unnormalized Hi-C count matrices. 

For running ICE on the Greenwald data, we used the ICE implementation in Juicer \citep{juicebox}, with the default filtering steps. 

In addition, we also applied the observed-expected transform \citep{Rao2014} to ICE-transformed data. Because the observed-expected transform removes the decay of distance, to preserve the normalization performed by the transform while still allowing the contact matrix to exhibit a distance-dependent decay, we defined a backsolve operation. For each matrix band, we compute a mean band by first computing the mean of a given band for each sample, and then the mean of these means. This latter quantity is our band mean. We then multiply each element in each sample for a given band by this mean band value. In this way we allow for the inter-sample normalization to be preserved while re-introducing a distance-based decay.

\subsubsection*{BNBC}

BNBC has the following components: separate smoothing of each contact matrix, application of the band transformation, quantile normalization on each band matrix and finally application of ComBat on each band matrix.

Following the log counts per million transformation of the raw contact matrices, we smooth individual chromosome matrices using a box smoother with a bandwidth of 5, as selected by the HiCRep approach \citep{HiCRep}. Each contact matrix and each chromosome is smoothed separately.  We next apply the band transformation (see above) and quantile normalize each band matrix separately \citep{QN}. Smoothing and quantile normalization is optional in our implementation; our experience suggests the these two steps have negligible impact on the performance of removing unwanted variation (particularly with respect to $R^2$), as long as the rest of BNBC is performed. Smoothing does increase the between-sample correlation, as reported by HiCRep \citep{HiCRep}.

Following quantile normalization we apply ComBat \citep{ComBat} to each band matrix separately. We apply the parametric prior described in \citet{ComBat}. Prior to applying ComBat, we filter out matrix cells for which the intra-batch variance is zero for all batches. After applying ComBat we set filtered matrix cells to zero. Using ComBat with a batch factor is a variant of regressing out the batch factor for each contact cell, using an Empirical Bayes approach to improve power in small sample situations as well as allowing for variances to differ across the level of the batch factor.

In our application of BNBC to data from chromosome 22, the 8 most distant bands (corresponding to loci separated by 88 Mb) were set to zero to avoid fitting ComBat to very sparse data.

Our implementation of BNBC is available in the \texttt{bnbc} R package from the Bioconductor project \citep{bioconductor1, bioconductor2}  at \url{https://www.bioconductor.org/packages/bnbc}.

\subsubsection*{Explained variation and smoothed boxplot}

To assess unwanted variation for each matrix cell in a contact matrix, we employ a linear mixed model approach.  Specifically, we fit a mixed effect model regressing HiC contact strength on batch indicator, with a random effect at the subject level to capture the increased correlation between technical replicates. This model is fit using the R package $varComp$ \citep{varComp} and $R^2$ for this model is calculated using the method of \citet{r2lmm}. The model takes the form
$$
X_{c,i} = \alpha_c + \beta_c F_i + Y_{c,k(i)} + \epsilon_{c,i}
$$
where $X_{c,i}$ is matrix cell $c$, sample $i$ and $\alpha_c$ is an overall scalar mean parameter. $\beta_c$ is a vector with 3 entries (assuming 3 batch levels), constrained to sum to 0 and $F_i$ is a factor vector (ie. a vector with 3 elements, 2 of which are zero, the last is 1 describing which batch a given sample comes from). $Y_{c,k(i)}$ is a Gaussian random effect (ie.\ it has zero mean and a variance which models how correlated two replicates from the same individual are) with $k(i)$ denoting which individual sample $i$ comes from and finally $\epsilon_{c,i}$ is a symmetric, zero-mean, error term.

To display $R^2$ as a function of distance, we first compute a series of box plots of $R^2$, one for each band matrix. We extract the summary measures for the box plots (median, 1st and 3rd quantile and 1.5 times the inter-quartile range). We then display these 5 curves, with color fills. Medians are black, 1st and 3rd quartiles are pink and 1.5 times the inter-quartile range are blue.

%\subsubsection*{Application of SVA and PEER in BNBC}

%SVA \citep{sva1, sva2, svaseq} requires a model specifying important contrasts of interest for the algorithm to protect.  As ethnicity was confounded with date of processing, we specified that sex, which is balanced between the 16 individuals in our study (Table~\ref{tab:samples}), would be protected.

%PEER \citep{PEER} requires specification of the number of latent factors to correct.  We ran PEER with 2 different factor specifications, 1 latent factor (PEER-1) and 4 latent factors (PEER-4).

%\subsection*{QTL analysis}

%To identify specific Hi-C interactions under genetic control, we considered interactions between the genotypes of all 14 unrelated individuals in our dataset and loci up to 1.2 Mb up- or downstream of the bin the SNP sits in.  We did not consider the impact of genotype on the bin containing the SNP. The two-dimensional nature of the Hi-C contact matrix implies that to consider interactions between a SNP in bin $i$ and upstream (downstream) neighboring bins, one must fix a column (row) and consider the 30 elements in that column (row) directly above (to the left of) the bin containing the SNP.  

%To estimate the impact of genotype, we regressed the Hi-C individual technical replicates for each sample against each sample's genotype, using a linear mixed model fit by the R library $lmerTest$ \citep{lmertest} and $\textit{lme4}$ \citep{lme4} to adjust for the correlation between each sample's replicates.  $p$-values were assessed using Satterthwaite's approximation \citep{Satterthwaite1946} to the degrees of freedom for each test's $t$-statistic.  To compute the FDR, we used IHW \citep{IHW}, with the percent variability attributable to technical noise as the IHW covariate.  We then called as 'significant' all tests for which FDR $<$ 0.1.

\subsubsection*{A/B compartments from smoothed contact matrices}

A/B compartments were originally proposed to be estimated using the first eigenvector of a suitable transform of the contact matrix \cite{HiCassay}. Specifically, the contact matrix was transformed using the observed-expected transformation where each matrix band was divided by its mean. Our contact matrices following application of the log counts per million transform and smoothing are on the log scale. To get A/B compartments from the output of BNBC (Figure~\ref{fig:contactmaps}), we exponentiate every entry in the matrix, multiply by $10^6$, apply the observed-expected transformation and compute the first eigenvector. Data are then smoothed using a 3 bin moving-average as done by \citet{compartments}.

\subsubsection*{QTL Study}

To assess the downstream impact of the different possible normalization schemes, we conducted a study to find genetic variants associated with quantitative Hi-C signal in a given contact matrix cell when observed across 9 replicate-level observations from 5 unrelated individuals (Table~\ref{tab:samples}); we refer to these variants as quantitative trait loci (QTLs). Genotypes were obtained from 1000 genomes \citep{1000_Genomes_Project_Consortium2015}; a detailed description is available in \citet{Gorkin2019}.

As candidate SNPs we consider SNPs for which at least 2 genotypes (i.e.\ from a variant with alleles $A$ and $B$, out of 3 possible genotypes AA, AB, and BB, at least 2 are observed) and each observed genotype has at least two subjects represented (i.e. if AA and AB are observed, at least 2 subjects have the AA genotype and at least 2 subjects have the AB genotype). Furthermore, a candidate SNP for a given contact cell is required to sit in one of the two anchor bins of the contact cell.

For a given Hi-C contact matrix cell, we specifically model the observations of this contact matrix cell, over all 9 replicates from all 5 individuals, using a mixed effect model to account for subject-level correlation in the replicate-level observations. We model the impact of genotype as a fixed dosage effect. We include as covariates the reported ethnicity of each subject (Table~\ref{tab:samples}), as well as the first 3 genetic PCs, computed using SNPRelate \citep{SNPRelate}. P-values were computed by Wald test on the fixed effect coefficient for genotype, with degrees of freedom estimated via Satterthwaite's method, as implmented in \citet{lmertest} and \citet{lme4}.

We conducted this study using all Hi-C matrix cells for chromosome 22 for all Hi-C matrix bins separated by no more than 700 40kb bins (2.8e7bp). We required each variant we tested to have in-sample at least 2 unique genotypes and at least 2 observations in at least 2 unique genotypes. These criteria resulted in 1,111,408 tests involving 22,593 unique SNPs and 872 unique 40kb bins on chr22.

\subsubsection*{Greenwald data access}

All data from \citet{Greenwald2019} was obtained from GEO URL: \url{https://www.ncbi.nlm.nih.gov/geo/query/acc.cgi?acc=GSE125540}. Information on batch, processing date and experimental design kindly provided by Kelly Frazer and Anthony Schmitt. Data were extracted from .hic files using Straw \citep{juicebox} and further read into R.

\subsubsection*{Greenwald batch variable definition}

Examining sample library sizes from chr22 (see \ref{tab:greenwald_covs}) indicated a strong bifurcation of samples into those with either $>$1,000,000 reads or $<$1,000,000 reads. Upon communication with Drs. Frazer and Schmitt, it was discovered that multiple libraries were combined into one .hic file, for those subjects for whom multiple libraries were prepared in one cell type. These samples are the same ones with $>$1,000,000 reads in chr22 matrices, and the column ``Pooled'' indicates whether a sample is coming from one replicate (``no'') or more than one replicate (``yes''). In addition, most libraries were prepared on a single date (universal across the experiment) with a few exceptions. All exceptions where part of a pooled library and are indicated by the ``MixBatch'' column. To correct for both this increased library size (above and beyond what is accounted for in logCPM transform) and the effect of experimental batch, we define a new variable, ``Batch'', which groups samples within a batch into 2 groups, those with only one replicate or those with more than one replicate. This new variable with 3 levels is used for analyses of batch effect and batch effect correction.

\subsubsection*{Sparse matrix library size correction and normalization}

To accommodate the inherent sparsity of 5kb resolution Hi-C data, we employ a modified logCPM transformation as recommended by \citet{Lun_mlogcpm_2018}: 

\[ Y_{i,j} = log\left(\frac{X_{i,j}}{L_k} + C\right), \]

where $i, j$ index a matrix cell, $X_{i,j}$ is the integer count value for cell $i, j$, and $k$ indexes samples such that $L_k$ is the library size (defined to be the sum of the upper triangle for each chromosome separately) for sample $k, k \in 1\ldots n$, and 

\[ C := \left|\frac{1}{min(L_1, \ldots, L_n)} - \frac{1}{max(L_1, \ldots, L_n)}\right|.\]

Following application of this modified logCPM to each sample's chr22 contact matrix, we applied smoothing with a window of 5 bins (which amounts to averaging over a local 25kb neighboarhood). After dropping one sample due it being a singleton of replicate-batch, we then applied BNBC to the first 200 matrix off-diagonals, protecting for the effect of cell type in the process of normalization.

\subsubsection*{Evaluation of batch effect conditional on cell type}

To measure the unwanted variation attributable to batch while conditioning away variation attributable to cell type, we use the coefficient of partial determination, or partial $R^2$:

\[ \frac{SS_{res, reduce} - SS_{res, full}}{SS_{res, reduce}}. \]

Here $SS_{res, reduce}$ is the sum of squared residuals from the reduced model that has only cell type, and $SS_{res, full}$ is defined similarly, but the model contains also \textit{replicate-batch}.

\subsubsection*{Differential Contact Analysis}

To characterize the discovery power of BNBC, we performed a differential contact analysis, both on data that has been transformed by ICE-OE, and also with BNBC applied. We run ICE followed by OE on one sample's contact matrix at a time as above, although we use the ICE implementation of HiCBricks \citep{hicbricks} for speed. For each contact matrix cell in the first 200 matrix bands, we test for significant differences between the 2 cell types. To assess statistical significance, we use IHW \citep{IHW} to model FDR conditional on the distance between the interacting loci, with a nominal $\alpha = 0.05$. Finally, we evaluate 'discoveries' at IHW-FDR thresholds of 0.05, 0.01 and 0.001, as well as a Bonferroni threshold defined to be 0.05 divided by the number of tests possible.

\subsubsection*{Quantitative assessment of contact matrix similarity before and after BNBC transformation}

Using the 15 samples described in Table 1, we compare matrices before and after their processing by BNBC. We study the matrix of element-wise differences between Hi-C matrix on the logCPM scale and the same matrix after BNBC processing. Specifically, for same sample before and after applying BNBC the following steps are taken:
\begin{enumerate}
    \item To account for differences in scale, we divide all elements of both matrices by the sum of their respective elements (‘scaled Hi-C’ and ‘scaled BNBC’). This step ensures both matrices are now in the unit interval.
    \item Using the scaled matrices, we compute matrix D := scaled Hi-C - scaled BNBC, where the difference is taken for each matrix cell. 
    \item We compute the Frobenius norm of this difference matrix, which is defined to be the square root of the sum of the square of all matrix elements. That is, for some matrix $A$, $||A||_F = \sqrt{\sum_{i,j} a_{i,j}^2 }$.
    \item We compare this Frobenius norm to 1000 norms derived from a permutation distribution in which the upper and lower triangles of the BNBC matrix are shuffled, thereby breaking any relationship between the 2 matrices; this gives the distribution of Frobenius norms one would observe by chance.
    \item We compute an empirical p-value by counting the number of Frobenius norms from reshuffled matrices that are smaller than the observed Frobenius norm.
\end{enumerate}

\subsubsection*{Differential TAD analysis}

For all samples described in Table 1, we compare TADs identified from chr14 under transformation by ICE-OE or BNBC, pairwise between all pairs of samples. We use TADCompare \citep{tadcompare}, and declare an 'agreement' between TADs to be all TAD comparisons which the TADs compared are assigned into the TADCompare categories 'Shift', 'Strength' or 'Non-Differential'. We also report on the comparisons which are assigned to the TADCompare category 'Complex'.

\subsubsection*{Loop calling with Mustache}

To facilitate loop calling, we apply Mustaceh \citep{mustache}, which compares favorably to many Hi-C loop calling methods. We run Mustache with default settings, and declare a loop to be those interactions identified by Mustache with an FDR $<$ 0.05. We apply this procedure to the chr14 Hi-C contact matrix from GM19238, replicate 1 (see Table 1), as normalized by ICE-OE, BNBC or multiHiCcompare. To enable a fair comparison between ICE-OE and multiHiCcompare, which operate on the original scale of the data, we exponentiate the BNBC transformd data, which is on the logarithmic scale. Finally, we apply the observed/expected transformation to BNBC.

\subsubsection*{Smoothing}

We smoothed the contact matrices with a box smoother with a bandwidth of 5 bins; we use HiCRep to choose the bandwidth based on the correlation between technical replicates \citep{HiCRep}. The bandwidth we select is the same as the bandwidth selected for 40kb resolution Hi-C data in \citet{HiCRep}. Smoothing was performed using the EBImage package \citep{EBImage}; this is a separate but equivalent implementation to HiCRep.

\subsubsection*{Linkage Disequilbium}

LD computed using an LD panel of 1000 Genomes CHB, PUR and YRI individuals, using LDlink\citep{ldlink}.

\end{document}
